# Supplementary material for: Respiratory SARS-CoV-2 Infection Causes Skeletal Muscle Atrophy and Long-Lasting Energy Metabolism Suppression
Source: Biomedicines. 2024 Jun 28;12(7):1443. doi: 10.3390/biomedicines12071443 (PMC11275164; doi:10.3390/biomedicines12071443)
Supplement: Supplementary file 1 [file biomedicines-12-01443-s001.zip]

Archive with 1 entries (1 files):
- biomedicines-3040396-supplementary.pdf
